# Supplementary material for: Suppressed Phase Separation of Mixed-Halide Perovskite Quantum Dots Confined in Mesoporous Metal Organic Frameworks
Source: Nanomaterials (Basel). 2023 May 16;13(10):1655. doi: 10.3390/nano13101655 (PMC10222501; doi:10.3390/nano13101655)
Supplement: Supplementary file 1 [file nanomaterials-13-01655-s001.zip]

Archive with 1 entries (1 files):
- nanomaterials-2294946-supplementary.pdf
